# Supplementary material for: Tension-Type Headache: Toward an Integrative Multidimensional Framework for Clinical Stratification and Personalized Management
Source: J Clin Med. 2026 Apr 14;15(8):2984. doi: 10.3390/jcm15082984 (PMC13116980; doi:10.3390/jcm15082984)
Supplement: Supplementary file 1 [file jcm-15-02984-s001.zip]

Archive with 1 entries (1 files):
- jcm-4238982-supplementary.pdf
